# Supplementary material for: First Discovery of Phenuiviruses within Diverse RNA Viromes of Asiatic Toad (Bufo gargarizans) by Metagenomics Sequencing
Source: Viruses. 2023 Mar 14;15(3):750. doi: 10.3390/v15030750 (PMC10056474; doi:10.3390/v15030750)
Supplement: Supplementary file 1 [file viruses-15-00750-s001.zip]

Archive with 1 entries (1 files):
- viruses-2255612-supplementary.pdf
